# Supplementary material for: Platelet-Derived PDGFB Promotes Recruitment of Cancer-Associated Fibroblasts, Deposition of Extracellular Matrix and Tgfβ Signaling in the Tumor Microenvironment
Source: Cancers (Basel). 2022 Apr 12;14(8):1947. doi: 10.3390/cancers14081947 (PMC9024906; doi:10.3390/cancers14081947)
Supplement: Supplementary file 1 [file cancers-14-01947-s001.zip]

Archive with 1 entries (1 files):
- cancers-1672843-supplementary.pdf
